# Supplementary material for: Magnetic Resonance Imaging Segmentation of Soft Tissue in the Diagnosis of Chronic Low Back Pain: A Scoping Review
Source: Diagnostics (Basel). 2026 Jun 13;16(12):1832. doi: 10.3390/diagnostics16121832 (PMC13298480; doi:10.3390/diagnostics16121832)
Supplement: Supplementary file 1 [file diagnostics-16-01832-s001.zip]

Archive with 2 entries (2 files):
- File S1. PRISMA-ScR-Fillable-Checklist_10Sept2019.pdf
- Table S1 (suplementary table).pdf
